# Supplementary material for: Surfing the vegetal pole in a small population: extracellular vertical transmission of an 'intracellular' deep-sea clam symbiont
Source: R Soc Open Sci. 2016 May 18;3(5):160130. doi: 10.1098/rsos.160130 (PMC4892456; doi:10.1098/rsos.160130)
Supplement: Table_S1.xlsx: Supplemental Data table S1 [file rsos160130supp2.xlsx]

## Sheet: Cell size
Size of the symbiont cells on eggs
Cell	Longest*	Shortest†
1	1.2	0.6
2	1.2	0.6
3	1.7	0.6
4	1.3	0.5
5	1.1	0.7
6	1.5	0.8
7	1.6	0.7
8	1.4	0.7
9	1.2	0.7
10	1.1	0.5
11	2	0.8
12	1.4	0.5
13	1.5	0.8
14	1.2	0.5
15	1	0.5
16	1.4	0.6
17	1.1	0.4
18	1.2	0.8
19	1.1	0.7
20	1.2	0.6
21	1.3	0.8
22	1	0.4
23	1	0.6
24	1	0.6
25	1.2	0.6
26	1.2	0.8
27	2.1	0.8
28	2.4	1
29	2.7	1.3
30	2.2	1.5
31	2.5	1.5
32	1.3	0.6
33	1.1	0.7
34	1.2	0.8
35	1.1	0.7
36	1.2	0.7
37	1.6	0.6
38	1	0.6
39	1.1	0.5
40	1.6	0.7
41	1.2	0.7
42	1.2	0.6
43	1.4	0.7
44	1.7	0.7
45	1.3	0.9
46	1.4	0.4
47	2.1	0.7
48	1.5	0.6
49	1.1	0.8
50	1.8	0.5
* Longest diameter
† Shortest diameter

## Sheet: qPCR
qPCR to quantify the genomic DNA of the symbiont per individual egg
Host	Sample Name	Detector	Task	Ct	StdDev Ct	Qty
	DnaA_std1	dnaA_egg_TaqMAN	Standard	19.87	0.239	1000000
	DnaA_std1	dnaA_egg_TaqMAN	Standard	19.88	0.239	1000000
	DnaA_std1	dnaA_egg_TaqMAN	Standard	20.29	0.239	1000000
	DnaA_std2	dnaA_egg_TaqMAN	Standard	23.46	0.059	100000
	DnaA_std2	dnaA_egg_TaqMAN	Standard	23.56	0.059	100000
	DnaA_std2	dnaA_egg_TaqMAN	Standard	23.57	0.059	100000
	DnaA_std3	dnaA_egg_TaqMAN	Standard	27.02	0.043	10000
	DnaA_std3	dnaA_egg_TaqMAN	Standard	27.05	0.043	10000
	DnaA_std3	dnaA_egg_TaqMAN	Standard	27.11	0.043	10000
	DnaA_std4	dnaA_egg_TaqMAN	Standard	30.37	0.102	1000
	DnaA_std4	dnaA_egg_TaqMAN	Standard	30.17	0.102	1000
	DnaA_std4	dnaA_egg_TaqMAN	Standard	30.23	0.102	1000
	DnaA_std5	dnaA_egg_TaqMAN	Standard	33.55	0.35	100
	DnaA_std5	dnaA_egg_TaqMAN	Standard	34.21	0.35	100
	DnaA_std5	dnaA_egg_TaqMAN	Standard	33.69	0.35	100
	SW_1	dnaA_egg_TaqMAN	NTC	Undetermined
	SW_2	dnaA_egg_TaqMAN	NTC	Undetermined
1	Egg_1	dnaA_egg_TaqMAN	Unknown	29.28		2080.58
	Egg_2	dnaA_egg_TaqMAN	Unknown	29.23		2145.53
	Egg_3	dnaA_egg_TaqMAN	Unknown	27.87		5362.6
	Egg_4	dnaA_egg_TaqMAN	Unknown	28.11		4547.41
	Egg_5	dnaA_egg_TaqMAN	Unknown	28.96		2580.1
	Egg_6	dnaA_egg_TaqMAN	Unknown	28.08		4647.37
2	Egg_1	dnaA_egg_TaqMAN	Unknown	27.86		5381.19
	Egg_2	dnaA_egg_TaqMAN	Unknown	28.76		2940.77
	Egg_3	dnaA_egg_TaqMAN	Unknown	28.12		4532.08
	Egg_4	dnaA_egg_TaqMAN	Unknown	27.77		5707.2
	Egg_5	dnaA_egg_TaqMAN	Unknown	28.31		3974.66
	Egg_6	dnaA_egg_TaqMAN	Unknown	28.35		3873.97
3	Egg_1	dnaA_egg_TaqMAN	Unknown	26.99		9635.82
	Egg_2	dnaA_egg_TaqMAN	Unknown	27.35		7592.06
	Egg_3	dnaA_egg_TaqMAN	Unknown	27.54		6663.45
	Egg_4	dnaA_egg_TaqMAN	Unknown	27.76		5769.46
	Egg_5	dnaA_egg_TaqMAN	Unknown	27.35		7579.66
	Egg_6	dnaA_egg_TaqMAN	Unknown	27.41		7287.08
4	Egg_1	dnaA_egg_TaqMAN	Unknown	27.58		6498.74
	Egg_2	dnaA_egg_TaqMAN	Unknown	28.03		4812.74
	Egg_3	dnaA_egg_TaqMAN	Unknown	29.69		1577.13
	Egg_4	dnaA_egg_TaqMAN	Unknown	27.63		6290.73
	Egg_5	dnaA_egg_TaqMAN	Unknown	27.1		8946
	Egg_6	dnaA_egg_TaqMAN	Unknown	27.43		7175.05
5	Egg_1	dnaA_egg_TaqMAN	Unknown	28.39		3777.57
	Egg_2	dnaA_egg_TaqMAN	Unknown	27.58		6482.95
	Egg_3	dnaA_egg_TaqMAN	Unknown	28.37		3829.32
	Egg_4	dnaA_egg_TaqMAN	Unknown	27.99		4931.76
	Egg_5	dnaA_egg_TaqMAN	Unknown	28.06		4707.78
	Egg_6	dnaA_egg_TaqMAN	Unknown	27.89		5270.74

## Sheet: Cell number
The number of the symbiont cell per individual egg
Host	Egg	Cell number
1	1	318
	2	296
	3	254
2	1	408
	2	371
	3	280
3	1	579
	2	432
	3	435
4	1	515
	2	468
	3	365
5	1	537
	2	433
	3	425

## Sheet: VIMPCS
Fluorescence intensity in VIMPCS analysis
Intensity
E.coli	Symbiont	Small unit in a symbiont cell*
33714	81395	14016
37149	68064	10854
37168	103708	9861
37456	132191	7625
40893	66538	8992
41597	35854	11180
41993	59338
42042	72937
42370	62755
42873	73703
44468	42445
45443	47216
45500	73361
47340	56938
47572	77480
48104	69350
48625	97746
51727	42115
52524	92192
52576	63026
	90099
	91904
	78612
	57270
	61281
	107227
	153648
	82949
	79494
	130976
	71230
	106628
	65061
	63243
	115500
	119832
	61757
	55050
	139963
	75647
	144652
	43459
	110737
	80451
	78983
	111210
* Probably represents a single copy of the symbiont genome (see text)
